# Supplementary material for: Anti-Proliferative, Anti-Angiogenic and Safety Profiles of Novel HDAC Inhibitors for the Treatment of Metastatic Castration-Resistant Prostate Cancer
Source: Pharmaceuticals (Basel). 2021 Oct 4;14(10):1020. doi: 10.3390/ph14101020 (PMC8540814; doi:10.3390/ph14101020)
Supplement: Supplementary file 1 [file pharmaceuticals-14-01020-s001.zip]

Archive with 1 entries (1 files):
- pharmaceuticals-1359820-supplementary.pdf
